# Supplementary material for: Characteristics of the pediatric patients diagnosed with SARS-CoV-2 infection in a Romanian children’s hospital: a retrospective study
Source: PeerJ. 2021 Jun 4;9:e11560. doi: 10.7717/peerj.11560 (PMC8183429; doi:10.7717/peerj.11560)
Supplement: Supplemental Information 1 — Characteristics of the patients, comparison of the symptoms between the group of patients with and without underlying conditions and laboratory and radiological characteristics. [file peerj-09-11560-s001.xlsx]

## Sheet: Foaie1
Nr crt	Age distribution	Gender	test date	Hospitalization section	Comorbidities	exposure	specific COVID-19 treatment	Atitudine dupa testare/rezultat	Chest X-ray	asymptomatic	fever	Frisoane	cough	dyspnea	rhinorrheea/nasal congestion	dysphagia	anosmia/ageusia	headache	myalgia	arthralgia	odynophagia	neausea	vomiting	diarrhea	abdominal pain	neurological symptoms	fatigability/physical asthenia	apneic events	other	blood count	Leukocytes	Lymphocytes	Monocytes	Neutrophils	Platelets	C reactive protein	Fbg	coagulation/Ddimeri	blood sedimentation rate	Procalcitonin	kidney function	liver enzymes - aspartate aminotransferred in COVID-19 designated hospitalsase and alanine aminotransferred in COVID-19 designated hospitalsase	LDH	CK	CK-MB
1	1 year 6 months	M	2020-08-14	Emergency Reception Unit	no	no	no	discharged at home	Bilateral peri and infrahilar mildly increased interstitial marking	no	no	no	no	no	no	no	no	no	yes		no	no	no	no	no	agitation	no				9010	6300	580	1830	187000	uneffectuated	uneffectuated	uneffectuated	uneffectuated	uneffectuated	uneffectuated	uneffectuated	uneffectuated	normal	38,9 (7-25)
2	14 years	M	2020-08-12	surgery tampon (impact trauma)	no	no	no	transferred in COVID-19 designated hospitals Babes	uneffectuated	yes	no	no	no	no	no	no	no	no	no		no	no	no	no	no	no	no				13650	1050	1030	11540	349000	uneffectuated	uneffectuated	normal	uneffectuated	uneffectuated	uneffectuated	uneffectuated	uneffectuated	uneffectuated	uneffectuated
3	17 years	M	2020-08-18	Emergency Reception Unit	no	family, 14 days previously	no	discharged at home	uneffectuated	no	no	no	no	no	no	no	no	no	no		no	yes	yes	no	yes	no	no				11200	1500	350	9310	270000	uneffectuated	uneffectuated	uneffectuated	uneffectuated	uneffectuated	uneffectuated	uneffectuated	uneffectuated	uneffectuated	uneffectuated
4	1 year 10 months	M	2020-08-17	surgery tampon (impact trauma)	no	no	no	transferred in COVID-19 designated hospitals Babes	uneffectuated	yes	no	no	no	no	no	no	no	no	no		no	no	no	no	no	no	no				11560	7290	990	2980	418000	uneffectuated	uneffectuated	CP=67%	uneffectuated	uneffectuated	normal	normal	uneffectuated	uneffectuated	uneffectuated
5	5 years	M	2020-08-19	Emergency Reception Unit	no	family	no	discharged at home	uneffectuated	no	yes	no	no	no	no	no	no	no	no		yes	no	no	no	no	no	no				12400	2760	1530	8050	252000	uneffectuated	uneffectuated	uneffectuated	uneffectuated	uneffectuated	uneffectuated	uneffectuated	uneffectuated	uneffectuated	uneffectuated
6	15 years	F	2020-08-21	Emergency Reception Unit	no	family	no	discharged at home	uneffectuated	no	no	no	yes	no	no	no	yes	no	no		yes	no	no	no	no	no	no				4640	830	670	3040	209000	0.64	uneffectuated	uneffectuated	uneffectuated	uneffectuated	uneffectuated	uneffectuated	uneffectuated	uneffectuated	uneffectuated
7	16 years	M	2020-08-25	Emergency Reception Unit	no	no	no	discharged at home	uneffectuated	no	yes	yes	no	no	no	no	yes	yes	no		no	no	no	no	no	no	no			uneffectuated
8	1 year 9 months	F	2020-07-31	Emergency Reception Unit (shoulder dislocation)	no	family	no	discharged at home	uneffectuated	yes	no	no	no	no	no	no	no	no	no		no	no	no	no	no	no	no			uneffectuated
9	1 month	F	2020-08-01	Emergency Reception Unit	no	no	no	discharged at home	uneffectuated	no	yes	no	no	no	yes	no	no	no	no		no	no	no	no	no	no	no				4330	2240	990	1040	250000	5.67	uneffectuated	uneffectuated	uneffectuated	uneffectuated	normal	normal	uneffectuated	uneffectuated	uneffectuated
10	2 years	M	2020-08-01	Emergency Reception Unit	no	no	no	discharged at home	uneffectuated	no	yes	no	no	no	yes	no	no	no	no		no	no	no	no	no	no	no				4600 (6000-17000)	1640 (3000-9500)	730 (0-1000)	1980 (1500-8500)	194000	0.71	uneffectuated	uneffectuated	uneffectuated	uneffectuated	uneffectuated	uneffectuated	uneffectuated	uneffectuated	uneffectuated
11	13 years	M	2020-08-04	Orthopedic	no	no	no	discharged at home	uneffectuated	yes	no	no	no	no	no	no	no	no	no		no	no	no	no	no	no	no				5250	1410	360	3450	382000	uneffectuated	314	normal	uneffectuated	uneffectuated	uneffectuated	uneffectuated	uneffectuated	uneffectuated	uneffectuated
12	1 year	M	2020-08-05	pediatric tampon	yes - nephrologic - obstructive megaureter	no	no	transferred in COVID-19 designated hospitals Babes	uneffectuated	no	yes	no	no	no	no	no	no	no	no		yes	no	no	no	no	no	no				13300	6050	2110	5060	361000	52.49	uneffectuated	uneffectuated	uneffectuated	uneffectuated	uneffectuated	uneffectuated	uneffectuated	uneffectuated	uneffectuated
13	10 months	M	2020-08-05	Emergency Reception Unit	no	family	no	transferred in COVID-19 designated hospitals Bals	uneffectuated	no	yes	no	yes	no	no	no	no	no	no		no	no	no	no	no	no	no				5580	2680	1020	1810	260000	134.3	uneffectuated	uneffectuated	uneffectuated	uneffectuated	uneffectuated	uneffectuated	uneffectuated	uneffectuated	uneffectuated
14	15 days	M	2020-08-05	pediatric tampon	no	no	no	transferred in COVID-19 designated hospitals Bals	uneffectuated	no	yes	no	no	no	yes	no	no	no	no		no	no	no	yes	no	no	no				4000	1640	1460	800	291000	0.42	uneffectuated	uneffectuated	uneffectuated	0.165	uneffectuated	uneffectuated	uneffectuated	uneffectuated	uneffectuated
15	15 years	F	2020-08-05	Emergency Reception Unit - forearm and leg contusions	no	no	no	discharged at home	uneffectuated	yes	no	no	no	no	no	no	no	no	no		no	no	no	no	no	sincopa	no				6860	2190	580	3980	181000	0.26	uneffectuated	uneffectuated	uneffectuated	uneffectuated	uneffectuated	uneffectuated	uneffectuated	uneffectuated	uneffectuated
16	5 months	M	2020-08-06	Emergency Reception Unit	no	family	no	discharged at home	uneffectuated	no	yes	no	yes	no	no	no	no	no	no		no	no	no	yes	no	no	no				8200	5570	1260	1240	293000	2.27	uneffectuated	uneffectuated	uneffectuated	uneffectuated	uneffectuated	uneffectuated	uneffectuated	uneffectuated	uneffectuated
17	2 years	M	2020-08-07	Emergency Reception Unit	no	no	no	discharged at home	uneffectuated	no	yes	no	no	no	no	no	no	no	no		no	no	no	yes	no	no	no				2490	810	300	1350	185000	8.07	uneffectuated	uneffectuated	uneffectuated	uneffectuated	uneffectuated	uneffectuated	uneffectuated	uneffectuated	uneffectuated
18	4 years	F	2020-08-07	Emergency Reception Unit	no	no	no	discharged at home	uneffectuated	no	yes	no	no	no	yes	no	no	no	yes		no	no	no	yes	no	no	no				5700	1930	1490	2100	264000	3.89	uneffectuated	uneffectuated	uneffectuated	uneffectuated	uneffectuated	uneffectuated	uneffectuated	uneffectuated	uneffectuated
18	17 years	M	2020-08-07	pediatric tampon	no	no	no	transferred in COVID-19 designated hospitals Babes	Bilateral peri and infrahilar mildly increased interstitial marking	no	yes	no	yes	no	no	no	no	no	no		no	no	no	no	no	no	no				3870	1000	260	2610	124000	8	442	D-dimeri = 1,06 (0-0,5 μg/ml)	62	0.147	normal	TGP=2xVN	279 U/l (135-225)	uneffectuated	uneffectuated
20	16 years	M	2020-08-06	pediatric tampon	no	community	no	transferred in COVID-19 designated hospitals Babes	uneffectuated	no	yes	no	no	no	no	no	yes	no	yes		no	no	no	no	no	no	no				4820	1610	1180	1960	270000	1.26	uneffectuated	D-dimeri= 0,55	uneffectuated	uneffectuated	normal	normal	uneffectuated	uneffectuated	uneffectuated
21	16 years	F	2020-08-07	Emergency Reception Unit	no	community	no	discharged at home	uneffectuated	no	yes	no	yes	no	no	no	no	no	no		yes	no	no	no	no	no	no				5470	2120	520	2800	233000	1.39	uneffectuated	uneffectuated	uneffectuated	uneffectuated	uneffectuated	uneffectuated	uneffectuated	uneffectuated	uneffectuated
22	16 years	F	2020-08-09	Emergency Reception Unit	no	no	no	discharged at home	uneffectuated	no	yes	no	yes	no	no	no	no	no	yes		no	no	no	no	no	no	no				4300	1110	700	2480	178000	4.3	uneffectuated	uneffectuated	uneffectuated	uneffectuated	uneffectuated	uneffectuated	uneffectuated	uneffectuated	uneffectuated
23	1 year 6 months	M	2020-09-10	Emergency Reception Unit	no	family	no	discharged at home	uneffectuated	no	yes	no	d	no	no	no	no	no	no		no	no	no	no	no	no	no			uneffectuated
24	12 years	M	2020-08-11	Emergency Reception Unit	no	no	no	discharged at home	uneffectuated	no	yes	no	yes	no	no	no	no	no	no		yes	no	no	no	no	no	no				4620	2110	500	1900	322000	2.41	uneffectuated	uneffectuated	uneffectuated	uneffectuated	uneffectuated	uneffectuated	uneffectuated	uneffectuated	uneffectuated
25	13 years	F	2020-08-26	Emergency Reception Unit	no	no	no	discharged at home	uneffectuated	no	no	no	no	no	no	no	no	no	no		no	yes	yes	no	yes	no	no				7920	2113	510	4780	371000	0.48	uneffectuated	uneffectuated	uneffectuated	uneffectuated	uneffectuated	normal	uneffectuated	uneffectuated	uneffectuated
26	1 month	M	2020-08-26	pediatric tampon	no	no	no	transferred in COVID-19 designated hospitals Bals	Bilateral peri and infrahilar mildly increased interstitial marking	no	yes	no	yes	no	yes	no	no	no	no		no	no	no	no	no	no	no				7030	3690	2000	1110	267000	1.09	uneffectuated	uneffectuated	uneffectuated	uneffectuated	uneffectuated	uneffectuated	uneffectuated	uneffectuated	uneffectuated
27	15 years 7 months	M	2020-08-26	Emergency Reception Unit	no	no	no	discharged at home	uneffectuated	no	yes	no	no	no	no	no	no	no	no		no	yes	yes	yes	yes	no	no				5320	1520	1130	2580	183000	10.46	uneffectuated	uneffectuated	uneffectuated	uneffectuated	uneffectuated	uneffectuated	uneffectuated	normal	normal
28	5 years 3 months	M	2020-08-26	Emergency Reception Unit	no	no	no	discharged at home	uneffectuated	no	yes	no	no	no	no	no	no	no	no		no	no	no	no	yes	no	no				4150	1380	1180	1520	2310000	0.89	uneffectuated	uneffectuated	uneffectuated	uneffectuated	uneffectuated	uneffectuated	uneffectuated	uneffectuated	uneffectuated
29	7 months	M	2020-08-28	Emergency Reception Unit	no	no	no	discharged at home	uneffectuated	no	yes	no	yes	no	no	no	no	no	no		no	no	yes	yes	no	no	no				9740	7130	660	1800	188000	1.78	uneffectuated	uneffectuated	uneffectuated	uneffectuated	uneffectuated	uneffectuated	uneffectuated	uneffectuated	uneffectuated
30	15 years	M	2020-08-30	Emergency Reception Unit	no	no	no	discharged at home	uneffectuated	no	yes	no	no	no	no	no	no	yes	no		yes	no	no	no	no	no	no				9800	2400	1020	6240	247000	7.49	uneffectuated	uneffectuated	uneffectuated	uneffectuated	uneffectuated	uneffectuated	uneffectuated	uneffectuated	uneffectuated
31	6 years	F	2020-04-02	Oncology	yes - oncologic/hematologic -Neuroblastoma	no	no	discharged at home	uneffectuated	yes	no	no	no	no	no	no	no	no	no		no	no	no	no	no	no	no				3370	1710	280	1230	198000	uneffectuated	uneffectuated	uneffectuated	uneffectuated	uneffectuated	uneffectuated	uneffectuated	uneffectuated	uneffectuated	uneffectuated
32	7 months	M	2020-04-07	Emergency Reception Unit	no	family	no	transferred in COVID-19 designated hospitals Babes	uneffectuated	no	yes	no	yes	no	yes	no	no	no	no		no	no	no	no	no	no	no				9570	4220	1260	3900	358000	0.51	uneffectuated	uneffectuated	uneffectuated	uneffectuated	uneffectuated	uneffectuated	uneffectuated	uneffectuated	uneffectuated
33	12 years	F	2020-04-16	Emergency Reception Unit	no	family	no	discharged at home	uneffectuated	no	yes	no	no	no	no	no	no	no	no		yes	no	no	no	no	dizziness	no			uneffectuated
34	11 years	M	2020-04-26	Emergency Reception Unit	no	family	no	discharged at home	Bilateral peri and infrahilar mildly increased interstitial marking	no	yes	no	no	no	no	no	no	no	no		no	no	no	no	no	no	no
35	5 months	F	2020-05-06	pediatric tampon	no	no	no	transferred in COVID-19 designated hospitals Bals	uneffectuated	yes	yes	no	no	no	no	no	no	no	no		no	no	yes	yes	no	no	no				7040	4710	1020	1190	394000	1.4	uneffectuated	uneffectuated	uneffectuated	uneffectuated	normal	normal	uneffectuated	uneffectuated	uneffectuated
36	5 years	M	2020-05-13	pediatric tampon	yes - neurologic spastic tetraparesis, epilepsy	family	no	transferred in COVID-19 designated hospitals Bals	uneffectuated	no	yes	no	no	no	no	no	no	no	no		no	no	no	no	no	no	no				9700	1640	1030	6930	246000	2.25	uneffectuated	uneffectuated	uneffectuated	uneffectuated	uneffectuated	uneffectuated	uneffectuated	uneffectuated	uneffectuated
37	6 years	F	2020-05-26	pediatric tampon	no	mu	no	discharged at home	uneffectuated	no	yes	no	no	no	no	no	no	no	no		no	no	no	yes	yes	no	no				4330	1670	870	1750	189000	62.23	uneffectuated	uneffectuated	uneffectuated	0.24	normal	normal	uneffectuated	uneffectuated	uneffectuated
38	18 years	M	2020-06-02	Surgery	yes - neurologic - spastic tetraparesis	no	no	transferred in COVID-19 designated hospitals Babes	uneffectuated	yes	no	no	no	no	no	no	no	no	no		no	no	no	no	no	no	no			uneffectuated
39	6 years	F	2020-06-10	Emergency Reception Unit	no	family	no	discharged at home	uneffectuated	yes	no	no	no	no	no	no	no	no	no		no	no	no	no	no	no	no			uneffectuated
40	5 years	M	2020-06-11	Pediatric	no	no	no	transferred in COVID-19 designated hospitals Bals	uneffectuated	no	yes	no	no	no	no	no	no	no	no		no	yes	yes	yes	yes	no	no				6650	1350	670	4610	285000	8.33	uneffectuated	uneffectuated	uneffectuated	uneffectuated	uneffectuated	uneffectuated	uneffectuated	uneffectuated	uneffectuated
41	17 years	F	2020-06-12	Orthopedic	no	no	no	transferred in COVID-19 designated hospitals Babes	uneffectuated	yes	no	no	no	no	no	no	no	no	no		no	no	no	no	no	no	no				3850	2220	300	930	252000	uneffectuated	uneffectuated	normal	uneffectuated	uneffectuated	uneffectuated	uneffectuated	uneffectuated	uneffectuated	uneffectuated
42	4 years	M	2020-06-20	pediatric tampon	yes - neurologic - spastic tetraparesis, epilepsy	no	no	transferred in COVID-19 designated hospitals Babes	uneffectuated	no	yes	no	no	no	yes	no	no	no	no		no	no	no	no	no	no	no				12340	3020	1720	7500	192000	15.07	uneffectuated	uneffectuated	uneffectuated	uneffectuated	uneffectuated	uneffectuated	uneffectuated	uneffectuated	uneffectuated
43	1 month	M	2020-06-20	Pediatrie	no	no	no	transferred in COVID-19 designated hospitals Gomoiu	uneffectuated	no	yes	no	no	no	no	no	no	no	no		no	no	no	yes	no	no	no				5950	3590	1150	1180	281000	6.53	uneffectuated	uneffectuated	uneffectuated	uneffectuated	uneffectuated	uneffectuated	uneffectuated	uneffectuated	uneffectuated
44	4 years	M	2020-06-24	Emergency Reception Unit	no	no	no	discharged at home	Bilateral peri and infrahilar mildly increased interstitial marking	no	yes	no	no	no	yes	no	no	no	no		no	no	no	no	no	no	no				4130	1020	570	2410	190000	4.86	uneffectuated	uneffectuated	uneffectuated	uneffectuated	uneffectuated	uneffectuated	uneffectuated	uneffectuated	uneffectuated
45	13 years	M	2020-06-24	Emergency Reception Unit	no	no	no	discharged at home	uneffectuated	no	yes	no	yes	no	yes	no	no	no	yes		no	no	no	no	no	no	no				6200	1020	820	4300	207000	20.75	uneffectuated	uneffectuated	uneffectuated	uneffectuated	uneffectuated	uneffectuated	uneffectuated	uneffectuated	uneffectuated
46	7 months	M	2020-06-27	pediatric tampon	no	no	no	transferred in COVID-19 designated hospitals Babes	uneffectuated	no	yes	no	no	no	no	no	no	no	no		no	yes	yes	yes	yes	no	no				5250	2290	920	2030	196000	0.81	uneffectuated	uneffectuated	uneffectuated	uneffectuated	uneffectuated	uneffectuated	uneffectuated	uneffectuated	uneffectuated	ne
47	13 years	F	2020-06-29	Surgery	no	no	no	transferred in COVID-19 designated hospitals Babes	uneffectuated	no	no	no	no	no	no	no	no	no	no		no	no	no	no	yes	no	no				13400	2170	1030	10010	277000	4.35	uneffectuated	normal	uneffectuated	0.02	normal	normal	uneffectuated	uneffectuated	uneffectuated
48	6 years	M	2020-07-01	Orthopedic	no	no	no	transferred in COVID-19 designated hospitals Babes	uneffectuated	no	yes	no	no	no	no	no	no	no	no		no	no	yes	no	no	no	no				7700	1610	630	5130	190000	10.01	uneffectuated	uneffectuated	uneffectuated	uneffectuated	normal	normal
49	7 years	M	2020-07-03	Emergency Reception Unit	no	no	no	discharged at home	uneffectuated	no	yes	no	yes	no	yes	no	no	no	no		no	no	no	no	no	no	no				3010	1020	410	1460	319000	22.98	uneffectuated	uneffectuated	uneffectuated	0.67	normal	TGP=2,5xVN, TGO=2 xVN	uneffectuated	normal	normal
50	10 years	F	2020-07-05	Nephrology	yes - neurologic - HD BRC, spastic paraparesis, ischemic stroke	no	no	transferred in COVID-19 designated hospitals Bals	uneffectuated	no	yes	no	no	no	no	no	no	no	no		no	no	no	no	no	no	no				7230	3460	650	2840	194000	1.59	uneffectuated	uneffectuated	uneffectuated	0.47	BRC (uree=179, creat=5,16)	normal	normal	uneffectuated	uneffectuated
51	27 days	M	2020-07-04	pediatric tampon	no	no	no	transferred in COVID-19 designated hospitals Babes	uneffectuated	no	yes	no	no	no	no	no	no	no	no		no	no	no	no	no	no	no				5090	2430	1510	810	281000	0.48	uneffectuated	uneffectuated	uneffectuated	0.09	normal	normal	uneffectuated	uneffectuated	uneffectuated
52	3 years	F	2020-07-07	Emergency Reception Unit	no	no	no	discharged at home	Bilateral peri and infrahilar mildly increased interstitial marking	no	yes	no	yes	no	no	no	no	yes	no		yes	no	no	no	no	no	no				9380	4330	950	4000	158000	uneffectuated	uneffectuated	uneffectuated	uneffectuated	uneffectuated	uneffectuated	uneffectuated	uneffectuated	uneffectuated	uneffectuated
53	12 years	F	2020-07-09	Hemodializa	yes - nephrology, neurologic - hemodialysis for chronic kodney disease, epilepsy, Bourneville tuberous sclerosis	n the same ambulance with positive child	no	discharged at home	uneffectuated	no	no	no	no	no	no	no	no	no	no		no	no	no	no	no	no	no				5880	1010	980	2650	173000	5.78	207	uneffectuated	uneffectuated	0.25	BRC (uree=77, creat=10,07)	normal	uneffectuated	uneffectuated	uneffectuated
54	1 year	F	2020-07-10	Emergency Reception Unit	no	no	no	discharged at home	uneffectuated	no	yes	yes	yes	no	no	no	no	no	no		no	no	no	no	no	no	no				6060	4750	550	710	222000	3.46	uneffectuated	uneffectuated	uneffectuated	uneffectuated	uneffectuated	uneffectuated	uneffectuated	uneffectuated	uneffectuated
55	5 months	F	09.07.1010	Emergency Reception Unit - cadere din pat	no	family	no	discharged at home	uneffectuated	yes	no	no	no	no	no	no	no	no	no		no	no	no	no	no	no	no			uneffectuated
56	9 months	M	2020-07-12	Emergency Reception Unit	no	no	no	discharged at home	uneffectuated	no	yes	no	no	no	no	no	no	no	no		no	no	no	no	no	no	no				4050	1810	740	1250	301000	0.72	uneffectuated	uneffectuated	uneffectuated	uneffectuated	uneffectuated	uneffectuated	uneffectuated	uneffectuated	uneffectuated
57	17 years	M	2020-07-12	pediatric tampon	yes - onco, neurologic, obesity (LLC, NPM retardation, epilepsy, hypothyroidism)	no	no	transferred in COVID-19 designated hospitals Babes	Unilateral alveolo-interstitial pneumonia	no	yes	no	no	no	no	no	no	no	no		no	no	yes	no	yes	no	no				103000	4510	5700	88870	362000	15.82	uneffectuated	uneffectuated	uneffectuated	uneffectuated	uneffectuated	uneffectuated	uneffectuated	uneffectuated	uneffectuated
58	12 years	F	2020-07-12	pediatric tampon	yes - neurologic - sd hipoton	no	no	discharged at home	uneffectuated	no	yes	no	no	no	no	no	no	no	no		no	yes	no	no	no	hypotonia	no				9040	2380	990	5640	215000	0.05	uneffectuated	uneffectuated	uneffectuated	uneffectuated	normal	uneffectuated	uneffectuated	uneffectuated	uneffectuated
59	1 year	m	2020-07-14	Emergency Reception Unit	no	family	no	discharged at home	uneffectuated	no	yes	no	no	no	yes	no	no	no	no		no	no	no	no	no	no	no				6050	2090	1250	2590	257000	1.76	uneffectuated	uneffectuated	uneffectuated	uneffectuated	uneffectuated	uneffectuated	uneffectuated	uneffectuated	uneffectuated
60	4 months	F	2020-07-14	pediatric tampon	no	no	no	transferred in COVID-19 designated hospitals Bals	uneffectuated	no	yes	no	yes	no	no	no	no	no	no		no	no	no	yes	no	no	no				5690	3870	640	1120	181000	1.05	uneffectuated	Ddimeri=1,37	uneffectuated	uneffectuated	uneffectuated	uneffectuated	uneffectuated	uneffectuated	uneffectuated
61	3 years	F	2020-07-15	Oncology	yes - oncologic/hematologic persistent immune thrombocytopenia, CS treatment	no	no	transferred in COVID-19 designated hospitals Babes	uneffectuated	yes	no	no	no	no	no	no	no	no	no		no	no	no	no	no	no	no				14280	1670	540	12050	37000	uneffectuated	uneffectuated	uneffectuated	uneffectuated	uneffectuated	uneffectuated	uneffectuated	uneffectuated	uneffectuated	uneffectuated
62	10 years	F	2020-07-16	Emergency Reception Unit	no	no	no	discharged at home	uneffectuated	no	yes	no	no	no	no	no	no	no	no		no	yes	yes	no	yes	no	no				5820	460	650	4640	203000	13.6	uneffectuated	uneffectuated	uneffectuated	uneffectuated	uneffectuated	uneffectuated	uneffectuated	uneffectuated	uneffectuated
63	3 years	M	2020-07-21	Emergency Reception Unit	no	community	no	discharged at home	uneffectuated	no	yes	no	no	no	no	disfonie	no	no	no		no	no	no	no	no	no	no				5170	2170	690	2120	182000	6.37	uneffectuated	uneffectuated	uneffectuated	uneffectuated	uneffectuated	uneffectuated	uneffectuated	uneffectuated	uneffectuated
64	1 year	M	2020-07-27	Oncology	yes - oncologic/hematologic neoroblastoma - CHT	no	no	transferred in COVID-19 designated hospitals Babes	uneffectuated	yes	no	no	no	no	no	no	no	no	no		no	no	no	no	no	no	no				10060	6140	380	3500	205000	uneffectuated	uneffectuated	uneffectuated	uneffectuated	uneffectuated	uneffectuated	uneffectuated	uneffectuated	uneffectuated	uneffectuated
65	10 years	M	2020-07-26	pediatric tampon	yes - neurologic - epilepsy	institutionalized child	no	transferred in COVID-19 designated hospitals Babes	uneffectuated	no	yes	yes	no	no	no	no	no	yes	no		no	no	no	no	no	no	no				5800	760	1370	3630	151000	0.66	uneffectuated	uneffectuated	uneffectuated	uneffectuated	uneffectuated	uneffectuated	uneffectuated	uneffectuated	uneffectuated
66	14 years	M	2020-07-29	Emergency Reception Unit	no	no	no	discharged at home	Bilateral peri and infrahilar mildly increased interstitial marking	no	yes	no	yes	no	yes	no	no	no	yes		yes	no	no	no	no	no	no				9390	790	1240	7250	227000	7.06	uneffectuated	uneffectuated	uneffectuated	uneffectuated	uneffectuated	uneffectuated	uneffectuated	uneffectuated	uneffectuated
67	17 years	F	2020-07-28	Emergency Reception Unit	no	no	no	discharged at home	uneffectuated	no	yes	no	yes	no	no	no	no	yes	no		no	no	no	no	no	dizziness	no				7960	770	1010	6130	217000	7.41	uneffectuated	uneffectuated	uneffectuated	uneffectuated	uneffectuated	uneffectuated	uneffectuated	uneffectuated	uneffectuated
68	6 years	F	2020-09-30	Orthopedic	yes - chronic orthopedic conditions - congenital soil dislocation	no	no	transferred in COVID-19 designated hospitals Babes	uneffectuated	yes	no	no	no	no	no	no	no	no	no		no	no	no	no	no	no	no				6710	1590	380	4290	253000	uneffectuated	uneffectuated	normal	uneffectuated	uneffectuated	normal	normal	uneffectuated	uneffectuated	uneffectuated
69	13 years	M	2020-09-30	Emergency Reception Unit	no	no	no	discharged at home	uneffectuated	no	yes	no	yes	no	no	no	yes	yes	no		yes	no	no	no	no	no	no			uneffectuated
70	6 years	F	2020-09-30	Emergency Reception Unit	no	no	no	discharged at home	uneffectuated	no	yes	no	no	no	yes	no	no	no	no		no	no	no	no	no	no	no				5830	2280	970	2480	210000	1.78	uneffectuated	uneffectuated	uneffectuated	uneffectuated	uneffectuated	uneffectuated	uneffectuated	uneffectuated	uneffectuated
71	12 years	M	2020-10-01	Emergency Reception Unit	no	no	no	discharged at home	uneffectuated	no	yes	no	no	no	no	no	no	yes	yes	yes	yes	no	no	no	no	no	no				12400	1620	2290	8350	384000	3.77	uneffectuated	uneffectuated	uneffectuated	uneffectuated	uneffectuated	uneffectuated	uneffectuated	normal	normal
72	15 years	F	2020-10-01	Emergency Reception Unit	no	no	no	discharged at home	uneffectuated	no	yes	no	no	no	no	no	no	yes	yes		no	no	no	no	no	no	no				4190	1690	520	1940	149000	2.27	uneffectuated	uneffectuated	uneffectuated	uneffectuated	uneffectuated	uneffectuated	uneffectuated	uneffectuated	uneffectuated
73	3 months	F	2020-10-03	Emergency Reception Unit	no	no	no	discharged at home	Bilateral peri and infrahilar mildly increased interstitial marking	no	no	no	no	no	no	no	no	no	no		no	no	no	no	no	no	no	yes			15550	9310	1510	4460	434000	5.77	uneffectuated	uneffectuated	uneffectuated	uneffectuated	uneffectuated	uneffectuated	uneffectuated	uneffectuated	uneffectuated
74	4 years	M	2020-10-01	ORL	no	no	no	discharged at home	uneffectuated	yes	no	no	no	no	no	no	no	no	no	no	no	no	no	no	no	no	no	no		uneffectuated
75	5 years	M	2020-10-02	Emergency Reception Unit	no	no	no	discharged at home	uneffectuated	no	yes	no	no	no	no	no	no	no	no	no	no	no	yes	no	no	no	no	no			11150	2620	1740	6760	226000	14.84	uneffectuated	uneffectuated	uneffectuated	uneffectuated	uneffectuated	uneffectuated	uneffectuated	uneffectuated	uneffectuated
76	2 years	F	2020-10-02	pediatric tampon	no	no	no	transferred in COVID-19 designated hospitals Babes	Bilateral peri and infrahilar mildly increased interstitial marking	no	yes	yes	yes	no	yes	no	no	no	no	no	no	no	no	no	no	somnolenta	no	no			16320	4450	1570	10240	362000	1.28	uneffectuated	uneffectuated	uneffectuated	0.233	normal	normal	uneffectuated	uneffectuated	uneffectuated
77	2 months	M	2020-10-02	pediatric tampon	no	no	no	transferred in COVID-19 designated hospitals Babes	uneffectuated	no	yes	no	no	no	no	no	no	no	no	no	no	no	no	no	no	no	no	no			5570	2840	1020	1530	258000	3.79	uneffectuated	uneffectuated	uneffectuated	uneffectuated	uneffectuated	uneffectuated	uneffectuated	uneffectuated	uneffectuated
78	7 years	F	2020-10-04	Emergency Reception Unit	no	mother	no	discharged at home	without modification	no	no	no	no	no	no	no	no	yes	no	no	no	no	no	no	no	dizziness	yes	no			9760	2150	750	6740	442000	33.01	uneffectuated	uneffectuated	uneffectuated	uneffectuated	uneffectuated	uneffectuated	uneffectuated	uneffectuated	uneffectuated
79	16 years	M	2020-10-03	Emergency Reception Unit	no	no	no	discharged at home	without modification	no	yes	no	no	no	no	no	no	no	yes	no	yes	no	no	no	no	no	no	no			5760	1460	850	3320	287000	3.88	uneffectuated	uneffectuated	uneffectuated	uneffectuated	uneffectuated	uneffectuated	uneffectuated	uneffectuated	uneffectuated
80	9 years	M	2020-10-04	Emergency Reception Unit	no	mother	no	discharged at home	uneffectuated	no	yes	no	no	no	no	no	no	yes	no	no	yes	no	no	no	no	no	no	no			8680	960	1030	6520	194000	2.53	uneffectuated	uneffectuated	uneffectuated	uneffectuated	uneffectuated	uneffectuated	uneffectuated	uneffectuated	uneffectuated
81	17 years	F	2020-10-04	Pediatric - diabetes	yes - Diabetes mellitus type 1	no	no	transferred in COVID-19 designated hospitals Bals	uneffectuated	yes	no	no	no	no	no	no	no	no	no	no	no	no	no	no	no	no	no	no			11740	690	230	10770	228000	2.72	uneffectuated	uneffectuated	uneffectuated	uneffectuated	normal	normal	uneffectuated	uneffectuated	uneffectuated
82	11 years	M	2020-10-05	pediatric tampon	no	no	no	discharged at home	Bilateral peri and infrahilar mildly increased interstitial marking	no	yes	no	yes	no	no	no	no	yes	no	no	no	no	yes	no	no	no	no	no			4700	2430	400	1860	169000	11.37	uneffectuated	uneffectuated	uneffectuated	0.151	normal	normal	uneffectuated	uneffectuated	uneffectuated
83	9 years	M	2020-10-05	Emergency Reception Unit	no	no	no	discharged at home	uneffectuated	no	yes	no	no	no	no	no	no	no	no	no	no	no	no	no	no	no	no	no		uneffectuated
84	11 years	M	2020-10-05	Emergency Reception Unit	no	no	no	discharged at home	uneffectuated	no	yes	yes	no	no	no	no	no	no	no	no	no	no	no	no	no	no	no	no			6880	1140	890	4610	217000	4.49	uneffectuated	uneffectuated	uneffectuated	uneffectuated	uneffectuated	uneffectuated	uneffectuated	uneffectuated	uneffectuated
85	10 years	M	2020-10-07	Oncology	yes - oncologic/hematologic - LAL with cell B	no	no	transferred in COVID-19 designated hospitals Babls	uneffectuated	yes	no	no	no	no	no	no	no	no	no	no	no	no	no	no	no	no	no	no			1760	260	220	1190	145000	uneffectuated	uneffectuated	uneffectuated	uneffectuated	uneffectuated	normal	TGP=271, TGO=165		uneffectuated	uneffectuated
86	13 years	F	2020-10-06	Emergency Reception Unit	no	no	no	discharged at home	uneffectuated	no	no	no	no	no	no	no	yes	yes	no	no	no	no	no	no	no	no	yes	no		uneffectuated
87	2 years	F	2020-10-07	pediatric tampon	no	mother	no	transferred in COVID-19 designated hospitals Babes	uneffectuated	no	yes	no	no	no	no	no	no	no	no	no	no	no	no	yes	no	no	no	no			4850	1750	530	2480	175000	60.49	uneffectuated	uneffectuated	uneffectuated	uneffectuated	uneffectuated	uneffectuated	uneffectuated	uneffectuated	uneffectuated
88	6 years	F	2020-10-08	Emergency Reception Unit	no	community was in quarantine	no	discharged at home	uneffectuated	no	yes	no	yes	no	no	no	no	no	no	no	no	no	yes	no	yes	no	yes	no		uneffectuated
89	5 years	M	2020-10-09	ORL	no	no	no	discharged at home	uneffectuated	yes	no	no	no	no	no	no	no	no	no	no	no	no	no	no	no	no	no	no		uneffectuated
90	1 year	F	2020-10-11	pediatric tampon	no	no	no	discharged at home	uneffectuated	no	yes	no	no	no	no	no	no	no	no	no	no	no	no	no	no	febrile seizures	no	no			7310	1590	750	4940	308000	10.23	uneffectuated	uneffectuated	uneffectuated	uneffectuated	uneffectuated	uneffectuated	uneffectuated	uneffectuated	uneffectuated
91	2 years	F	2020-10-11	Emergency Reception Unit	no	no	no	discharged at home	uneffectuated	no	yes	no	no	no	no	no	no	no	no	no	no	no	no	no	no	no	no	no		uneffectuated
92	11 months	M	2020-10-11	Emergency Reception Unit	no	family	no	discharged at home	uneffectuated	no	yes	no	no	no	no	no	no	no	no	no	no	no	no	no	no	no	no	no		uneffectuated
93	8 years	F	2020-10-11	Emergency Reception Unit	no	family	no	discharged at home	uneffectuated	no	yes	no	no	no	no	no	no	no	no	no	no	no	no	no	no	no	no	no		uneffectuated
94	11 years	M	2020-10-11	Pediatric, diabet	yes - Diabetes mellitus type 1	no	no	transferred in COVID-19 designated hospitals Bals	uneffectuated	yes	no	no	no	no	no	no	no	no	no	no	no	no	no	no	no	no	no	no			5610	2620	540	2320	298000	2.43	uneffectuated	uneffectuated	uneffectuated	uneffectuated	normal	normal	uneffectuated	uneffectuated	uneffectuated
95	13 years	M	2020-10-12	Emergency Reception Unit	no	community	no	discharged at home	Bilateral peri and infrahilar mildly increased interstitial marking	no	yes	yes	yes	no	no	no	no	yes	no	no	no	no	no	no	no	no	no	no		uneffectuated
96	10 months	F	2020-10-11	pediatric tampon	yes - Nephrologic - ureterohydronephrosis grd 4	no	no	transferred in COVID-19 designated hospitals Babes	uneffectuated	no	yes	no	no	no	no	no	no	no	no	no	no	no	no	no	no	no	no	no			18320	11640	1650	4890	499000	47.51	uneffectuated	uneffectuated	uneffectuated	0.221	uneffectuated	uneffectuated	uneffectuated	uneffectuated	uneffectuated
97	15 years	M	2020-10-13	pediatric tampon	yes - obesity	no	no	transferred in COVID-19 designated hospitals Babes	Bilateral peri and infrahilar mildly increased interstitial marking	no	no	no	no	no	no	no	yes	no	yes	yes	no	no	no	no	no	no	no	no			5170	2280	580	2270	303000	2.89	uneffectuated	uneffectuated	uneffectuated	uneffectuated	normal	normal	normal (169)	uneffectuated	uneffectuated
98	17 years	M	2020-10-13	pediatric tampon	yes - neurologic/neurosurgical - Congenital hydrocephalus, VP, paraplegia	no	no	transferred in COVID-19 designated hospitals Babes	Unilateral alveolo-interstitial pneumonia	no	no	no	yes	no	no	no	no	yes	no	no	no	no	no	yes	no	no	yes	no			4130	1960	490	1570	177000	0.63	uneffectuated	uneffectuated	uneffectuated	uneffectuated	normal	normal	normal (139)	uneffectuated	uneffectuated
99	3 years	F	2020-10-14	pediatric tampon	no	no	no	discharged at home	uneffectuated	no	no	no	no	no	no	no	no	no	no	no	no	no	yes	no	yes	dizziness	no	no			11330	1940	350	9010	350000	0.22	uneffectuated	normal	uneffectuated	uneffectuated	normal	normal	normal	uneffectuated	uneffectuated
100	17 years	F	2020-10-14	Emergency Reception Unit	no	no	no	discharged at home	uneffectuated	no	yes	yes	yes	no	no	no	no	yes	d	yes	no	no	no	yes	no	no	no	no		uneffectuated
101	3 years	M	2020-10-16	ORTHOPEDIC	yes - neurologic/neurosurgical, orthopedic - Dolicocephaly, dystrophic dwarfism, bilateral summer thigh, bilateral recurvatum	no	no	discharged at home	uneffectuated	yes	no	no	no	no	no	no	no	no	no	no	no	no	no	no	no	no	no	no			14640	8460	1280	4720	317000	uneffectuated	uneffectuated	normal	uneffectuated	uneffectuated	uneffectuated	uneffectuated	uneffectuated	uneffectuated	uneffectuated
102	11 years	F	2020-10-16	Emergency Reception Unit	no	no	no	discharged at home	uneffectuated	no	yes	no	yes	no	no	no	no	no	no	no	yes	no	no	no	no	no	no	no			5200	1920	700	2530	198000	5.44	uneffectuated	uneffectuated	uneffectuated	uneffectuated	uneffectuated	uneffectuated	uneffectuated	uneffectuated	uneffectuated
103	6 years	M	2020-10-17	Emergency Reception Unit	no	family	no	discharged at home	uneffectuated	no	no	no	yes	no	no	no	yes	no	no	no	yes	no	no	no	no	no	no	no		uneffectuated
104	7 years	F	2020-10-17	Emergency Reception Unit	no	family	no	discharged at home	uneffectuated	no	no	no	yes	no	yes	no	no	no	yes	no	no	no	no	no	no	no	no	no		uneffectuated
105	17 years	F	2020-10-18	Emergency Reception Unit	no	no	no	discharged at home	uneffectuated	yes	yes	yes	yes	no	no	no	no	no	yes	no	no	no	no	no	no	no	no	no		uneffectuated
106	2 years	F	2020-10-17	pediatric tampon	no	no	no	discharged at home	uneffectuated	no	yes	no	no	no	yes	no	no	no	no	no	no	no	no	no	no	no	no	no			12300	4660	2828	4770	400000	9.35	uneffectuated	uneffectuated	uneffectuated	0.201	uneffectuated	uneffectuated	uneffectuated	uneffectuated	uneffectuated
107	4 months	M	2020-10-18	Emergency Reception Unit	no	no	no	discharged at home	uneffectuated	no	yes	yes	yes	no	no	no	no	no	no	no	no	no	no	no	no	no	no	no			7960	4640	1350	1920	310000	0.76	uneffectuated	uneffectuated	uneffectuated	uneffectuated	uneffectuated	uneffectuated	uneffectuated	uneffectuated	uneffectuated
108	7 years	F	2020-10-17	Emergency Reception Unit	no	no	no	discharged at home	Bilateral peri and infrahilar mildly increased interstitial marking	no	yes	no	yes	no	no	no	no	no	yes	no	no	no	no	no	no	no	no	no		uneffectuated
109	3 years	F	2020-10-17	Emergency Reception Unit	no	no	no	discharged at home	uneffectuated	no	yes	no	no	no	yes	no	no	no	no	no	no	no	no	no	no	no	no	no		uneffectuated
110	17 years	F	2020-10-19	Emergency Reception Unit	yes - Diabetes mellitus type 1	no	no	discharged at home	uneffectuated	no	yes	no	yes	no	yes	no	yes	yes	no	no	no	no	no	no	no	no	no	no			5420	2000	360	2990	275000	1.51	uneffectuated	uneffectuated	uneffectuated	uneffectuated	uneffectuated	uneffectuated	uneffectuated	uneffectuated	uneffectuated
111	9 months	M	2020-10-19	Emergency Reception Unit	no	no	no	discharged at home	uneffectuated	no	yes	no	no	no	no	da	no	no	no	no	no	no	no	no	no	no	no	no			3200	2490	300	390	229000	5.98	uneffectuated	uneffectuated	uneffectuated	uneffectuated	uneffectuated	uneffectuated	uneffectuated	uneffectuated	uneffectuated
112	3 months	M	2020-10-20	Emergency Reception Unit	no	family	no	discharged at home	uneffectuated	no	no	no	no	no	yes	no	no	no	no	no	no	no	no	no	no	restlessness	no	no			9230	7690	890	530	319000	0.29	uneffectuated	uneffectuated	uneffectuated	uneffectuated	uneffectuated	uneffectuated	uneffectuated	uneffectuated	uneffectuated
113	8 years	F	2020-10-19	Emergency Reception Unit	no	no	no	discharged at home	uneffectuated	no	yes	no	yes	no	no	no	no	no	no	no	no	no	no	no	no	no	no	no		uneffectuated
114	1 year	F	2020-10-20	Emergency Reception Unit	no	no	no	discharged at home	uneffectuated	no	yes	no	yes	no	no	no	no	no	no	no	no	no	no	no	no	no	no	no			8650	2670	1440	2670	249000	57.21	uneffectuated	uneffectuated	uneffectuated	uneffectuated	uneffectuated	uneffectuated	uneffectuated	uneffectuated	uneffectuated
115	1 year	F	2020-10-20	Emergency Reception Unit	family	no	no	discharged at home	uneffectuated	no	yes	no	no	no	no	no	no	no	no	no	no	no	no	no	no	no	no	no			7260	1650	1190	4380	269000	11.75	uneffectuated	uneffectuated	uneffectuated	uneffectuated	uneffectuated	uneffectuated	uneffectuated	uneffectuated	uneffectuated
116	1 year	M	2020-10-20	pediatric tampon	no	no	no	transferred in COVID-19 designated hospitals Bals	Bilateral peri and infrahilar mildly increased interstitial marking	no	yes	no	yes	yes	yes	no	no	no	no	no	no	no	no	no	no	no	no	no			18810	4800	790	12390	461000	16.6	uneffectuated	uneffectuated	uneffectuated	uneffectuated	uneffectuated	uneffectuated	uneffectuated	uneffectuated	uneffectuated
117	2 years	M	2020-10-21	ORL	no	no	no	discharged at home	uneffectuated	yes	no	no	no	no	no	no	no	no	no	no	no	no	no	no	no	no	no	no		uneffectuated
118	3 years	F	2020-10-21	pediatric tampon	no	no	no	transferred in COVID-19 designated hospitals Bals	uneffectuated	no	yes	no	no	no	no	no	no	no	no	no	no	no	no	yes	no	no	no	no			11840	3910	910	6960	230000	46.3	uneffectuated	uneffectuated	uneffectuated	uneffectuated	uneffectuated	uneffectuated	uneffectuated	uneffectuated	uneffectuated
119	2 months	F	2020-10-22	pediatric tampon	no	family	no	transferred in COVID-19 designated hospitals Babes	Bilateral peri and infrahilar mildly increased interstitial marking	no	yes	no	no	no	no	no	no	no	no	no	no	no	no	no	no	no	no	no			13840	3430	1470	8770	385000	4.19	uneffectuated	uneffectuated	uneffectuated	0.27	normal	normal	uneffectuated	uneffectuated	uneffectuated
120	15 years	M	2020-10-21	Emergency Reception Unit	no	no	no	discharged at home	uneffectuated	no	yes	no	yes	no	yes	no	no	no	yes	no	no	no	no	no	no	no	no	no		uneffectuated
121	2 months	F	2020-10-24	pediatric tampon	no	no	no	transferred in COVID-19 designated hospitals Babes	Bilateral peri and infrahilar mildly increased interstitial marking	no	yes	no	yes	no	no	no	no	no	no	no	no	no	no	no	no	no	no	no			10840	7940	1060	1770	357000	0.79	uneffectuated	uneffectuated	uneffectuated	uneffectuated	uneffectuated	uneffectuated	uneffectuated	uneffectuated	uneffectuated
122	9 years	F	2020-10-23	Emergency Reception Unit	no	no	no	discharged at home	uneffectuated	no	yes	no	no	no	no	no	no	yes	no	no	yes	no	no	no	no	no	no	no		uneffectuated
123	4 years	M	2020-10-27	Surgery	no	no	no	transferred in COVID-19 designated hospitals Babes	uneffectuated	yes	no	no	no	no	no	no	no	no	no	no	no	no	no	no	no	no	no	no			4760	2220	360	2050	289000	0.68	uneffectuated	normal	uneffectuated	uneffectuated	normal	normal	uneffectuated	uneffectuated	uneffectuated
124	7 months	M	2020-10-27	ORL	no	no	no	still hospitalized	uneffectuated	yes	no	no	no	no	no	no	no	no	no	no	no	no	no	no	no	no	no	no			8060	2560	2860	2560	541000	71.88	uneffectuated	uneffectuated	uneffectuated	uneffectuated	uneffectuated	uneffectuated	uneffectuated	uneffectuated	uneffectuated
125	17 years	F	2020-10-27	Emergency Reception Unit	no	no	no	discharged at home	uneffectuated	no	no	no	no	no	yes	no	yes	no	yes	no	no	no	no	no	no	no	no	yes			5940	1760	550	3580	242000	uneffectuated	uneffectuated	uneffectuated	uneffectuated	uneffectuated	uneffectuated	uneffectuated	uneffectuated	normal	normal
126	8 years	F	2020-10-27	Emergency Reception Unit	no	community	no	discharged at home	uneffectuated	no	no	no	no	no	no	no	no	yes	no	no	yes	no	no	no	no	no	no	no		uneffectuated
127	14 years	F	2020-10-27	Emergency Reception Unit	no	no	no	discharged at home	uneffectuated	no	no	no	yes	no	no	no	yes	no	no	no	no	no	no	no	no	no	no	no		uneffectuated
128	16 years	M	2020-10-27	Emergency Reception Unit	no	no	no	discharged at home	uneffectuated	no	yes	no	yes	no	no	no	no	yes	yes	no	no	no	no	no	no	no	no	no			3500	1230	630	1560	202000	2.5	uneffectuated	uneffectuated	uneffectuated	uneffectuated	uneffectuated	uneffectuated	uneffectuated	uneffectuated	uneffectuated
129	5 years	M	12.09.2020	Emergency Reception Unit	no	no	no	discharged at home	uneffectuated	no	yes	no	no	no	no	no	no	no	yes	yes	no	no	no	no	no	no	no	no	nonspecific rash		10820	1390	530	8860	409000	42.39	uneffectuated	uneffectuated	uneffectuated	uneffectuated	normal	normal	uneffectuated	normal	normal
130	1 year	M	12.09.2020	pediatric tampon	no	no	no	discharged at home	uneffectuated	no	no	no	no	no	no	no	no	no	no	no	no	yes	no	yes	no	no	no	no			9030	4990	900	3110	345000	1.01	uneffectuated	uneffectuated	uneffectuated	uneffectuated	normal	uneffectuated	uneffectuated	uneffectuated	uneffectuated
132	5 years	F	14.09.2020	Emergency Reception Unit	no	no	no	discharged at home	Bilateral peri and infrahilar mildly increased interstitial marking	no	yes	no	yes	no	yes	no	no	no	no	no	yes	no	no	no	no	no	no	no			7800	2200	930	4500	256000	14.97	uneffectuated	uneffectuated	uneffectuated	uneffectuated	uneffectuated	uneffectuated	uneffectuated	uneffectuated	uneffectuated
133	10 months	F	14.09.2020	Emergency Reception Unit	no	FATHER, MOTHER without taste, without smell	no	discharged at home	uneffectuated	no	yes	no	yes	no	yes	no	no	no	no	no	no	no	no	yes	no	no	no	no			13500	8520	2020	2810	498000	1.48	uneffectuated	uneffectuated	uneffectuated	uneffectuated	uneffectuated	uneffectuated	uneffectuated	uneffectuated	uneffectuated
134	15 years	M	2020-09-14	Emergency Reception Unit	no	AUNT	no	discharged at home	Bilateral peri and infrahilar mildly increased interstitial marking	no	yes	no	yes	no	no	no	yes-miros	yes	no	no	no	no	no	no	no	no	no	no			6590	2820	460	3160	192000	1.99	uneffectuated	uneffectuated	uneffectuated	uneffectuated	uneffectuated	uneffectuated	uneffectuated	uneffectuated	uneffectuated
135	15 years	M	2020-09-14	Emergency Reception Unit	no	AUNT	no	discharged at home	Bilateral peri and infrahilar mildly increased interstitial marking	no	yes	no	yes	no	no	no	yes-miros	no	no	no	no	no	no	no	no	no	no	no			7230	2350	530	4320	211000	0.02	uneffectuated	uneffectuated	uneffectuated	uneffectuated	uneffectuated	uneffectuated	uneffectuated	uneffectuated	uneffectuated
136	9 years	F	17.09.2020	Emergency Reception Unit	no	GRANDMOTHER	no	discharged at home	uneffectuated	no	no	no	no	no	yes	no	no	yes	no	no	yes	no	no	no	no	no	no	no		uneffectuated
137	4 months	F	16.09.2020	pediatric	yes - CYSTIC FIBROSIS, EXOCRINE PANCREATIC INSUFFICIENCY	no	no	transferred in COVID-19 designated hospitals Babes	Bilateral peri and infrahilar mildly increased interstitial marking	no	yes	no	yes	no	no	no	no	no	yes	yes	no	no	no	no	no	irritability	no	no			15400	9830	2270	3180	637000	0.68	uneffectuated	uneffectuated	uneffectuated	uneffectuated	normal	normal	normal	normal	normal
138	2 years	F	18.09.2020	Oncology	yes - oncologic/hematologic GANGLIONEUROBLASTOM	no	no	transferred in COVID-19 designated hospitals BaLS	uneffectuated	yes	no	no	no	no	no	no	no	no	no	no	no	no	no	no	no	no	no	no			6110	2700	570	2720	330000	uneffectuated	uneffectuated	normal	uneffectuated	uneffectuated	normal	normal	normal	uneffectuated	uneffectuated
139	10 months	F	2020-09-13	Emergency Reception Unit	no	no	no	discharged at home	Bilateral peri and infrahilar mildly increased interstitial marking	no	yes	no	yes	no	yes	no	no	no	no	no	no	no	no	no	no	no	no	no			6200	2520	860	2500	274000	4.46	uneffectuated	uneffectuated	uneffectuated	uneffectuated	uneffectuated	uneffectuated	uneffectuated	uneffectuated	uneffectuated
140	9 years	M	2020-09-19	Emergency Reception Unit	no	mother	no	discharged at home	uneffectuated	yes	no	no	no	no	no	no	no	no	no	no	no	no	no	no	no	no	no	no		uneffectuated
141	7 years	M	2020-09-19	Emergency Reception Unit	no	no	no	discharged at home	uneffectuated	no	yes	no	no	no	no	no	no	no	no	no	no	yes	no	no	no	no	no	no		uneffectuated
142	11 months	M	2020-09-19	Emergency Reception Unit	no	no	no	discharged at home	uneffectuated	no	yes	no	yes	yes	no	no	no	no	no	no	no	no	no	no	no	no	no	no			7420	2180	1390	3760	379000	0.11	uneffectuated	uneffectuated	uneffectuated	uneffectuated	uneffectuated	uneffectuated	uneffectuated	uneffectuated	uneffectuated
143	12 years	F	2020-09-19	Emergency Reception Unit	no	mother	no	discharged at home	uneffectuated	no	no	no	no	no	no	no	yes-miros	no	no	no	no	no	no	no	no	no	no	no		uneffectuated
144	17 years	F	2020-09-21	Oncology	yes - oncologic/hematologic recurrence of malignant fibrous histiocytoma	no	no	discharged at home	uneffectuated	yes	no	no	no	no	no	no	no	no	no	no	no	no	no	no	no	no	no	no			3120	840	410	1820	242000	20.4	uneffectuated	uneffectuated	uneffectuated	uneffectuated	normal	normal	uneffectuated	uneffectuated	uneffectuated
145	10 years	M	2020-09-21	Emergency Reception Unit	no	no	no	discharged at home	uneffectuated	no	no	yes	yes	no	yes	no	no	no	no	no	yes	no	no	no	no	no	no	no			4030	2200	790	900	295000	7.45	uneffectuated	uneffectuated	uneffectuated	uneffectuated	uneffectuated	uneffectuated	uneffectuated	uneffectuated	uneffectuated
146	11 months	M	2020-09-22	Emergency Reception Unit	no	no	no	discharged at home	Bilateral peri and infrahilar mildly increased interstitial marking	no	no	no	yes	no	no	no	no	no	no	no	no	no	yes	no	no	no	no	no			11330	3660	1280	5780	392000	0.95	uneffectuated	uneffectuated	uneffectuated	uneffectuated	uneffectuated	uneffectuated	uneffectuated	uneffectuated	uneffectuated
147	16 years	M	2020-09-24	Emergency Reception Unit	no	family (frate)	no	discharged at home	uneffectuated	no	no	no	no	no	no	no	yes-anosmie	no	no	no	yes	no	no	no	no	no	no	no		uneffectuated
148	4 years	F	2020-09-25	Emergency Reception Unit	no	no	no	discharged at home	uneffectuated	no	yes	no	no	no	no	no	no	no	no	no	no	no	no	yes	no	no	yes	no			6040	1820	620	3540	277000	11.19	uneffectuated	uneffectuated	uneffectuated	uneffectuated	uneffectuated	uneffectuated	uneffectuated	uneffectuated	uneffectuated
149	5 years	F	2020-09-26	Emergency Reception Unit	no	community	no	discharged at home	uneffectuated	no	no	no	yes	no	yes	no	no	no	no	no	yes	no	no	no	no	no	no	no		uneffectuated
150	7 years	M	2020-09-26	Emergency Reception Unit	no	community	no	discharged at home	uneffectuated	no	yes	yes	yes	no	no	no	no	no	no	no	no	no	no	no	no	no	no	no		uneffectuated
151	11 years	F	2020-09-27	Emergency Reception Unit	no	no	no	discharged at home	uneffectuated	no	yes	no	no	no	no	no	no	yes	no	no	yes	no	no	no	no	no	no	no			6940	970	910	4820	240000	8.88	uneffectuated	uneffectuated	uneffectuated	uneffectuated	uneffectuated	uneffectuated	uneffectuated	uneffectuated	uneffectuated
152	15 years	M	2020-09-29	Emergency Reception Unit	no	no	no	discharged at home	uneffectuated	no	yes	no	yes	no	no	no	no	yes	no	no	no	no	no	no	no	no	no	no		uneffectuated
153	16 years	F	2020-10-28	Emergency Reception Unit	no	no	no	discharged at home	uneffectuated	no	no	no	no	no	no	no	no	yes	no	no	no	yes	yes	no	no	no	no	no			5550	2330	450	2730	242000	0.36	uneffectuated	uneffectuated	uneffectuated	uneffectuated	uneffectuated	uneffectuated	uneffectuated	uneffectuated	uneffectuated
154	3 years	M	2020-10-28	pediatric tampon	no	mother - anosmia untested	no	transferred in COVID-19 designated hospitals Babes	Unilateral alveolo-interstitial pneumonia	no	yes	no	yes	yes	no	no	no	no	no	no	no	no	no	no	no	no	no	no			5150	2260	950	1850	228000	0.5	uneffectuated	uneffectuated	uneffectuated	uneffectuated	uneffectuated	uneffectuated	uneffectuated	uneffectuated	uneffectuated
155	10 years	M	2020-10-28	Emergency Reception Unit	no	no	no	discharged at home	uneffectuated	no	yes	no	no	no	yes	no	no	no	no	no	yes	no	no	no	no	no	no	no			5190	1120	900	3090	217000	1.81	uneffectuated	uneffectuated	uneffectuated	uneffectuated	uneffectuated	uneffectuated	uneffectuated	uneffectuated	uneffectuated
156	18 years	M	31.08.2020	Emergency Reception Unit	no	no	no	discharged at home	uneffectuated	no	no	no	no	no	no	no	yes	no	no	no	no	no	no	no	no	no	no	no
157	17 years	M	31.08.2020	Emergency Reception Unit	no	no	no	discharged at home	uneffectuated	no	yes	yes	yes	no	yes	no	no	no	no	no	yes	no	no	yes	no	no	no	no
158	2 years	M	31.08.2020	Emergency Reception Unit	no	GRANDMOTHER+	no	discharged at home	uneffectuated	no	yes	no	no	no	yes	no	no	no	no	no	no	no	no	no	no	no	no	no
159	15 years	F	02.09.2020	Pediatric	yes - CKD, SEVERE METABOLIC ACIDOSIS, SEVERE HYPOCALCEMIA	mother	no	transferred in COVID-19 designated hospitals SP NEFROLOGIE C DAVILA	uneffectuated	yes	no	no	no	no	no	no	no	no	no	no	no	no	no	no	no	no	no	no
160	17 years	M	02.09.2020	pediatric tampon	no	MOTHER +, FATHER +, GRANDFATHER +	no	discharged at home	uneffectuated	no	yes	no	no	no	yes	no	no	yes	no	no	no	no	no	no	no	no	no	no
161	13 years	F	01.09.2020	Emergency Reception Unit	no	no	no	discharged at home	uneffectuated	no	yes	no	yes	no	yes	no	no	no	no	no	yes	no	no	no	no	no	no	no
162	15 years	F	03.09.2020	pediatric tampon	no	no	no	discharged at home	uneffectuated	no	yes	no	no	no	no	no	no	yes	no	no	no	yes	yes	no	no	no	no	no
163	2 years	F	07.09.2020	pediatric tampon	no	no	no	transferred in COVID-19 designated hospitals Babes	uneffectuated	no	yes	no	no	no	no	no	no	no	no	no	no	yes	yes	yes	no	no	no	no
164	1 year 7 months	F	07.09.2020	Emergency Reception Unit	no	FATHERL +	no	discharged at home	uneffectuated	no	yes	no	yes	yes	no	no	no	no	no	no	no	no	no	no	no	no	no	no
165	1 years 4 months	F	08.09.2020	Emergency Reception Unit	no	mother	no	discharged at home	uneffectuated	no	yes	no	yes	no	yes	no	no	no	no	no	no	no	no	no	no	no	no	no
166	4 years	M	08.09.2020	Emergency Reception Unit	no	no	no	discharged at home	uneffectuated	no	yes	no	no	no	no	no	no	no	no	no	no	no	no	no	yes	no	no	no
167	15 years	F	08.09.2020	Surgery	APPENDIX AC	no	no	transferred in COVID-19 designated hospitals BABES	uneffectuated	no	no	no	no	no	no	no	no	no	no	no	no	yes	yes	no	yes	no	no	no
168	8 months	M	09.09.2020	NCH	yes - neurologic/neurosurgical - callus body agenesis	no	no	transferred in COVID-19 designated hospitals BABES	uneffectuated	yes	no	no	no	no	no	no	no	no	no	no	no	no	no	no	no	no	no	no
169	16 years	F	11.09.2020	Emergency Reception Unit	SEVERE F ALLERGODERMIA	no	no	transferred in COVID-19 designated hospitals BALS	uneffectuated	yes	no	no	no	no	no	no	no	no	no	no	no	no	no	no	no	no	no	no
170	16 years	M	12.09.2020	Surgery	no	no	no	transferred in COVID-19 designated hospitals BALS	uneffectuated	no	no	no	no	no	no	no	no	no	no	no	no	yes	yes	no	yes	no	no	no
171	7 years	M	2020-10-28	Pediatrics	yes - asthma	no	no	discharged at home	uneffectuated	no	no	no	yes	no	no	no	no	no	no	no	no	no	no	no	no	no	no	no			6610	3010	710	2740	427000	0.24	uneffectuated	uneffectuated	uneffectuated	uneffectuated	normal	normal	uneffectuated	uneffectuated	uneffectuated
172	3 years	M	2020-10-28	ORL	Adenoid vegetation	no	no	discharged at home	uneffectuated	yes	no	no	no	no	no	no	no	no	no	no	no	no	no	no	no	no	no	no		uneffectuated
173	8 months	F	2020-10-28	Nephrology	yes - Nephrologic, neurol ogic- SHU, expert dialysis, convulsions (int between 19.09-21.10.2020)	no	no	still hospitalized	uneffectuated	no	no	no	no	no	no	no	no	no	no	no	no	no	yes + oligurie	no	no	no	no	no			10370	5560	570	3820	616000	2.02	uneffectuated	normal	uneffectuated	0.775	retentie azotata (uree=55,2, creat=1,49)	TGP=6,7xVMN, TGO=8,38xVMN)	normal	uneffectuated	uneffectuated
Note. F- Female; M- Male; no - not
